# Supplementary material for: Multi-Echo Complex Quantitative Susceptibility Mapping and Quantitative Blood Oxygen Level-Dependent Magnitude (mcQSM + qBOLD or mcQQ) for Oxygen Extraction Fraction (OEF) Mapping
Source: Bioengineering (Basel). 2024 Jan 29;11(2):131. doi: 10.3390/bioengineering11020131 (PMC10886243; doi:10.3390/bioengineering11020131)
Supplement: Supplementary file 1 [file bioengineering-11-00131-s001.zip]

Archive with 1 entries (1 files):
- bioengineering-2814521-supplementary.pdf
